# Supplementary material for: Antibacterial Activity of Ethanolic Extracts of Origanum majorana, Salvia officinalis, and Ribes nigrum Against Digestive Pathogens: Polyphenolic Composition and In Vitro Assessment
Source: Molecules. 2025 Aug 11;30(16):3341. doi: 10.3390/molecules30163341 (PMC12388215; doi:10.3390/molecules30163341)
Supplement: Supplementary file 1 [file molecules-30-03341-s001.zip]

Archive with 1 entries (1 files):
- molecules-3782191-supplementary.pdf
